# Supplementary material for: Incorporation of an Intermediate Polyelectrolyte Layer for Improved Interfacial Polymerization on PAI Hollow Fiber Membranes
Source: Membranes (Basel). 2023 Aug 18;13(8):741. doi: 10.3390/membranes13080741 (PMC10456695; doi:10.3390/membranes13080741)
Supplement: Supplementary file 1 [file membranes-13-00741-s001.zip]

Archive with 1 entries (1 files):
- membranes-2435657-supplementary.pdf
